# Supplementary material for: The Effect of Exercise Training on Myocardial and Skeletal Muscle Metabolism by MR Spectroscopy in Rats with Heart Failure
Source: Metabolites. 2019 Mar 19;9(3):53. doi: 10.3390/metabo9030053 (PMC6468534; doi:10.3390/metabo9030053)
Supplement: Supplementary file 1 [file metabolites-09-00053-s001.zip]

Archive with 7 entries (6 files):
- Table S1.xlsx
- __MACOSX/
- __MACOSX/._Table S1.xlsx
- Figure S1.tif
- __MACOSX/._Figure S1.tif
- Table S2.xlsx
- __MACOSX/._Table S2.xlsx
