# Supplementary material for: The Effect of Exercise Training on Myocardial and Skeletal Muscle Metabolism by MR Spectroscopy in Rats with Heart Failure
Source: Metabolites. 2019 Mar 19;9(3):53. doi: 10.3390/metabo9030053 (PMC6468534; doi:10.3390/metabo9030053)
Supplement: Supplementary file 1 [file metabolites-09-00053-s001.zip › Table S1.xlsx]

## Sheet: Sheet1
				Table S1 Original data of integration of all metabolites in myocardial tissue
Sample	Weight (mg)	Operation	Exercise	Glucose	Phosphorcreatine	Creatine	Glycine	Taurine	Glutamine	Glutamate	Acetate	Lysine	Alanine	Lactate	GPC	Succinate	Aspartate
1	83	Sham	Sedentary	1.3494	14.5413	65.152	2.77299	151.536	3.94259	2.6197	4.47851	8.27041	7.61528	5.81798	16.6693	3.24623	7.08822
2	71	Sham	Sedentary	1.19189	9.40222	75.0285	2.09511	165.608	3.67967	2.76696	5.32354	6.07125	11.1616	9.04069	13.4981	4.34075	7.83792
3	29	Sham	Sedentary	1.41051	9.1143	67.7137	3.43291	149.16	1.65562	1.09083	2.64804	5.00076	11.6367	12.2522	26.1013	5.16281	7.06311
4	97	Sham	Sedentary	0.957957	13.3543	69.9504	3.01176	165.232	3.2353	2.78902	3.79081	6.57879	5.47616	7.13901	19.7317	2.78459	3.33314
5	89	Sham	Sedentary	1.64922	9.17711	73.8602	2.50132	157.629	2.59165	0.95026	3.15648	6.44325	12.4486	7.7552	24.4305	2.96898	7.29152
6	70	Sham	Moderate	2.08603	7.76149	71.1806	2.42018	133.493	1.98687	2.33153	2.64913	6.67191	7.31929	9.92907	17.2535	4.26252	5.3784
7	59	Sham	Moderate	1.96557	17.0218	60.3997	3.0169	161.921	2.89101	1.41119	2.3326	4.02795	7.83865	8.54899	13.4632	3.06295	7.6327
8	36	Sham	Moderate	1.396	19.8124	69.0512	2.3693	148.481	2.1185	1.89968	2.70891	5.85425	14.6716	10.4953	12.7199	2.20244	4.86479
9	82	Sham	High	0.810348	11.507	61.1846	2.40145	143.031	3.33676	4.12843	4.81873	6.08445	5.7517	9.22772	17.4892	3.76397	4.01246
10	53	Sham	High	1.81292	6.44838	73.0948	2.08514	159.963	2.64056	1.67816	3.47638	5.30146	5.15925	9.32504	23.3855	3.12684	6.8049
11	74	Sham	High	2.7129	9.07257	73.7017	2.61311	148.4	3.7523	1.8031	6.26363	4.14852	8.94456	7.83931	23.6111	3.14272	6.99599
12	53	Sham	High	1.34962	6.01473	70.3848	2.23277	151.299	1.81773	1.43577	9.32352	4.37124	6.753	11.4817	25.8917	2.80905	4.22573
13	63	HF	Sedentary	3.41577	8.35115	42.4482	3.22681	199.663	2.17304	2.14342	6.65176	7.08994	6.32564	8.82308	16.9149	4.92318	8.73684
14	142	HF	Sedentary	2.19076	1.9624	47.0037	2.64393	212.866	1.44043	1.49112	1.75059	4.47978	9.47333	24.925	18.666	5.24249	8.9368
15	54	HF	Sedentary	2.53177	2.39726	40.9314	3.0896	218.612	1.69024	0.953507	3.99968	3.7474	5.61767	14.539	17.4146	3.4163	7.77555
16	62	HF	Sedentary	2.94695	5.17643	57.8333	2.31486	169.504	1.89896	1.80679	4.33939	4.85534	9.56783	22.6685	16.7932	5.04417	8.06732
17	95	HF	Moderate	2.83902	5.50919	48.7216	2.4379	171.565	1.75824	1.71696	2.06566	6.93003	9.36899	12.9	22.2	4.37822	6.82166
18	52	HF	Moderate	2.75401	4.40486	53.1636	2.76028	180.828	2.27878	0.899172	4.59141	4.60375	6.39068	14.2607	20.758	4.92713	8.58127
19	52	HF	Moderate	2.15755	6.3386	36.6493	1.92866	219.892	1.59931	1.34118	4.28866	5.19107	6.29496	11.7651	19.2626	1.92189	12.2324
20	34	HF	Moderate	2.27109	5.62196	50.6275	2.60455	195.183	1.53186	1.40699	4.2895	4.78935	9.27869	20.8403	15.2249	4.22204	9.1578
21	51	HF	High	1.56547	3.01898	53.8122	3.22256	188.041	2.36373	2.16974	5.46248	7.22513	9.07503	23.9682	13.989	6.63357	8.84225
22	47	HF	High	2.23263	4.14638	56.4289	3.02605	160.036	2.55489	2.02189	1.72196	7.23569	11.9507	16.6981	1.81621	5.93967	8.02389
23	76	HF	High	1.63896	2.02453	57.9989	2.31693	192.52	2.29616	0.953895	3.6736	4.79969	5.20712	25.0025	18.6148	4.44073	9.5341
24	17	HF	High	1.5172	5.79775	46.0848	2.31072	201.995	2.21431	2.40757	1.88006	4.86389	7.76074	9.65406	13.7586	2.62057	7.52317
25	108	HF	High	2.52269	3.09958	48.7177	2.38238	205.232	1.63986	2.33495	1.91775	3.08136	8.4495	13.804	15.5815	4.60692	8.3399
