# Supplementary material for: The Effect of Exercise Training on Myocardial and Skeletal Muscle Metabolism by MR Spectroscopy in Rats with Heart Failure
Source: Metabolites. 2019 Mar 19;9(3):53. doi: 10.3390/metabo9030053 (PMC6468534; doi:10.3390/metabo9030053)
Supplement: Supplementary file 1 [file metabolites-09-00053-s001.zip › Table S2.xlsx]

## Sheet: Sheet1
Table S2 Original data of integration of all metabolites in skeletal muscle
Sample	Weight(mg)	Operation	Exercise	Glucose	Phosphocreatine	Creatine	Glycine	Taurine	Glutamine	Glutamate	Acetate	Lysine	Alanine	Lactate	Fumarate	Anserine	Niacinamide	NAD
1	84	Sham	Sedentary	1.56709	2.88132	91.6422	7.50498	104.091	14.2556	10.0499	7.48366	5.24039	15.3332	7.94697	0.294979	12.9822	0.20409	0.546759
2	127	Sham	Sedentary	1.58413	35.8015	65.1775	8.27528	116.957	15.366	8.32785	8.56684	4.14816	12.1661	3.44078	0.195133	12.3874	0.144413	1.11325
3	90	Sham	Sedentary	1.04956	10.1194	90.1714	5.09994	112.38	14.7701	7.59333	7.26016	4.49946	9.63105	6.58704	0.281104	16.3823	0.241253	0.777441
4	96	Sham	Sedentary	1.14426	22.2669	75.6193	7.73028	116.333	15.5353	7.95799	8.52803	4.47906	11.339	4.11908	0.220485	12.5347	0.148512	1.03362
5	72	Sham	Sedentary	0.860014	25.1582	71.8923	6.59687	118.579	14.5862	8.39484	9.70988	5.88501	11.1551	3.4421	0.251082	13.8758	0.177289	1.01984
6	83	Sham	Sedentary	0.998607	23.9547	77.9835	7.25341	115.304	15.6228	8.91937	9.02924	5.47531	11.6395	3.7546	0.235823	10.9077	0.170155	1.10448
7	83	Sham	Sedentary	1.13366	10.0451	85.1131	6.8366	116.744	13.6599	7.60305	7.45407	4.3316	10.6019	6.94047	0.334549	15.6477	0.254251	0.820495
8	72	Sham	Moderate	0.991973	28.5765	75.5992	6.52548	109.584	14.5357	6.37721	9.32222	5.61144	10.8769	4.32721	0.225102	17.3794	0.170184	1.10365
9	80	Sham	Moderate	0.92556	19.4761	83.1556	6.15613	117.607	13.7012	7.68866	6.20259	3.42776	12.4494	5.63362	0.295027	15.9353	0.196213	0.988963
10	82	Sham	Moderate	0.863817	6.18287	90.1299	5.42833	112.021	13.4553	8.88979	6.01309	3.37194	14.9355	10.3678	0.363602	14.5712	0.217633	0.81762
11	70	Sham	Moderate	0.862288	2.5059	95.5738	5.33181	109.444	14.7657	7.32285	7.05852	4.04024	10.4835	11.2909	0.272813	13.2994	0.320466	0.512944
12	78	Sham	Moderate	1.77599	2.70475	95.6008	8.18398	103.559	14.0897	7.72458	9.25746	7.30951	20.2297	6.55946	0.135985	14.6259	0.148887	0.607996
13	70	Sham	Moderate	2.24798	2.98161	92.0529	6.07087	106.873	13.7965	7.53791	6.70044	3.82022	13.0655	10.2335	0.267696	9.96779	0.285591	0.478691
14	86	Sham	Moderate	1.08064	25.5109	71.2094	6.13483	114.307	14.2388	7.42715	6.696	4.39164	11.1407	4.34097	0.193293	16.3396	0.149182	0.935248
15	73	Sham	High	1.04908	10.2608	96.1593	6.58411	109.332	13.6099	7.71917	7.47102	4.39789	10.0641	4.51652	0.279682	16.9847	0.193665	0.629788
16	71	Sham	High	1.07481	23.3876	75.9372	9.2021	102.403	12.756	8.49273	7.59678	4.36267	17.4699	7.13233	0.255592	15.7147	0.138283	0.906537
17	77	Sham	High	1.15439	20.3374	75.6854	7.93203	99.9486	15.3762	8.30815	9.88879	6.74706	17.5865	4.78923	0.230515	18.2339	0.15157	0.759562
18	83	Sham	High	1.3648	16.3073	83.9258	8.29177	96.2526	14.5223	6.68548	10.6207	6.95286	14.7905	3.3122	0.228085	19.6883	0.173948	0.739149
19	80	Sham	High	1.46393	18.4186	90.2555	7.41854	98.6312	9.42103	5.72728	10.2341	7.88051	13.3466	3.53906	0.382842	21.3025	0.254965	0.726038
20	106	Sham	High	1.17049	24.4835	81.2647	8.53617	95.9746	16.9148	8.24801	10.1963	6.6989	15.4818	3.83451	0.218486	16.4616	0.152688	0.76449
21	80	Sham	High	0.613163	22.6827	77.0629	8.5863	101.338	16.4846	8.56408	9.84397	6.26614	16.3229	4.19312	0.176478	13.9715	0.146244	0.865868
22	74	HF	Sedentary	0.828175	19.2282	83.1746	8.1014	104.182	15.3035	7.59407	9.77209	5.97509	17.0597	4.02134	0.193326	15.5349	0.198712	0.834414
23	70	HF	Sedentary	1.07472	4.18877	96.9368	7.47121	100.328	13.9084	9.02736	10.2579	7.36746	16.4828	6.05306	0.219252	16.6344	0.161788	0.623016
24	86	HF	Sedentary	0.889933	21.2662	81.2574	8.92468	95.4444	14.7186	8.43577	7.8525	5.41861	13.9404	4.24486	0.168958	17.4389	0.210731	0.746215
25	47	HF	Sedentary	1.03649	10.2831	93.572	7.75847	100.318	17.3913	7.6315	9.4071	6.47298	15.3944	4.98131	0.250313	14.7787	0.202328	0.61531
26	40	HF	Sedentary	0.894055	29.3942	68.7466	6.89599	107.493	14.6747	10.0874	8.38131	4.58163	15.5372	3.51443	0.263345	13.2948	0.131631	1.04218
27	108	HF	Sedentary	1.27697	23.0495	79.3379	8.40853	111.693	14.6666	8.93129	7.41295	4.79703	14.3852	3.96837	0.227656	14.3436	0.166586	0.945685
28	65	HF	Sedentary	0.961992	10.1993	88.904	5.62016	105.086	17.2077	7.99295	9.59028	6.63328	14.0346	4.79211	0.311836	15.7968	0.237349	0.636541
29	64	HF	Sedentary	0.97822	14.4316	86.7707	6.87345	110.779	15.7234	7.69919	9.97884	6.37297	16.2541	4.90281	0.225472	14.5302	0.148802	0.900946
30	58	HF	Sedentary	0.758965	19.4473	78.9708	7.0845	103.288	15.4422	7.81596	9.18729	5.9575	11.4424	4.36309	0.161227	15.2503	0.141876	0.87513
31	72	HF	Sedentary	1.43188	22.525	74.7577	6.78967	104.477	15.0063	7.21611	9.42256	5.8944	13.3019	4.88546	0.26304	14.4235	0.168514	0.995225
32	76	HF	Moderate	1.2218	11.1227	88.6624	5.60858	114.807	13.3802	7.98124	6.76552	3.87592	11.0846	5.08634	0.302744	13.1122	0.222829	0.829347
33	78	HF	Moderate	1.02023	18.1169	77.518	6.57944	114.289	15.0417	8.17364	6.16445	3.04342	12.6787	6.03018	0.208094	13.7785	0.121661	0.988858
34	53	HF	Moderate	1.24013	9.55251	90.0124	6.35644	104.088	15.8537	9.14559	9.02674	6.00615	18.9079	4.35642	0.185512	14.7687	0.154412	0.601917
35	88	HF	Moderate	1.0779	22.3205	75.6773	6.45656	115.654	15.2894	8.19861	6.81872	3.64202	16.7199	6.14233	0.201494	14.3417	0.147127	1.09324
36	77	HF	Moderate	0.938735	17.4257	82.4067	6.25908	106.113	16.3296	8.25244	8.25498	4.25752	12.0076	5.30564	0.223208	15.0744	0.174038	0.97245
37	48	HF	Moderate	0.957386	18.0008	79.4055	6.96024	111.23	13.7264	8.93865	9.41221	5.3629	13.8272	5.24676	0.212451	15.3143	0.139668	1.05243
38	56	HF	Moderate	0.828025	11.0408	84.1228	5.80253	110.568	14.7484	9.48156	9.27	4.43082	14.134	5.06647	0.249579	16.053	0.153827	0.845046
39	70	HF	Moderate	2.70752	9.63401	90.3935	5.93106	109.812	15.1221	6.48009	8.50731	4.07134	14.2173	5.34324	0.245941	13.9661	0.174616	0.92353
40	86	HF	High	0.915544	24.8075	73.058	6.3457	111.666	14.7143	8.67569	8.87129	4.66848	14.0516	5.07305	0.206261	13.5001	0.149485	1.08819
41	74	HF	High	0.826531	8.40001	89.6141	5.61403	113.839	13.5786	7.80795	8.16336	5.51322	15.3169	6.32332	0.395424	15.8441	0.169401	0.846551
42	80	HF	High	0.928279	20.5595	76.1047	6.08143	111.402	15.3383	8.38175	7.98534	4.62305	14.6214	5.39896	0.261278	16.0433	0.144246	1.00427
43	72	HF	High	0.97004	22.2715	78.3444	5.8534	102.33	16.1838	8.51326	9.5893	6.42322	13.7814	4.70887	0.233694	14.453	0.179125	0.927246
44	87	HF	High	1.29331	27.7305	67.5288	8.11031	104.487	12.7046	8.96177	10.3756	6.13934	12.5967	3.10925	0.242597	16.9361	0.167366	0.747098
45	68	HF	High	1.46872	16.0874	82.2382	6.50535	97.6517	15.5917	8.78007	8.01326	5.27914	19.357	5.62373	0.311723	16.2912	0.189817	0.582868
46	69	HF	High	2.64165	20.6947	77.8459	6.37362	106.039	13.2011	7.41487	8.34417	4.94575	20.5434	3.69713	0.313779	16.9648	0.153114	0.68413
47	75	HF	High	1.63356	12.9906	79.155	5.50608	113.742	13.9666	8.4436	7.61797	4.94549	14.7315	6.21179	0.375268	13.7268	0.270459	0.664584
48	64	HF	High	1.62534	26.1753	69.8318	8.54619	110.689	13.7467	8.64569	7.87991	4.35999	14.5225	5.09149	0.269764	11.2956	0.172452	0.916981
